# Supplementary material for: Dual Promoters Improve the Rescue of Recombinant Measles Virus in Human Cells
Source: Viruses. 2021 Aug 30;13(9):1723. doi: 10.3390/v13091723 (PMC8471996; doi:10.3390/v13091723)
Supplement: Supplementary file 1 [file viruses-13-01723-s001.zip]

Archive with 1 entries (1 files):
- viruses-1334557-supplementary.pdf
